# Supplementary material for: The impact of the digital economy on industrial structure upgrading in resource-based cities: Evidence from China
Source: PLoS One. 2024 Feb 23;19(2):e0298694. doi: 10.1371/journal.pone.0298694 (PMC10889648; doi:10.1371/journal.pone.0298694)
Supplement: S1 Data — (XLSX) [file pone.0298694.s001.xlsx]

## Sheet: Sheet1
city	year	lnind	lndig	lnc1	lnc2	lnc3	lnc4	post	treat	treatperiod
1	2011	5.39108	-1.92216	3.74955	2.75819	4.52539	-1.9964	0	0	0
1	2012	5.39961	-2.08992	3.80984	2.67227	4.74707	0.948731	0	0	0
1	2013	5.4268	-2.04253	3.83722	2.90772	4.99437	1.22141	0	0	0
1	2014	5.43873	-2.15639	3.79833	3.31064	4.4701	-0.0404408	0	0	0
1	2015	5.44259	-2.44544	3.97059	3.51716	4.26767	-0.260171	0	0	0
1	2016	5.45575	-2.09243	4.21414	3.65116	4.10813	-2.48166	0	0	0
1	2017	5.45686	-2.13539	3.99933	3.76561	3.91823	-2.4172	0	0	0
1	2018	5.46154	-2.50843	4.18412	3.85057	3.6836	-1.38763	0	0	0
1	2019	5.43995	-2.67607	4.52698	3.93169	3.37647	-0.697826	0	0	0
1	2020	5.41788	-2.79358	4.49793	4.00848	2.93095	-0.204811	0	0	0
2	2011	5.38151	-1.63152	3.37129	4.5227	5.4803	4.02827	0	0	0
2	2012	5.38243	-1.77421	3.67649	4.50869	5.59448	3.66547	0	0	0
2	2013	5.37759	-1.70586	3.80116	4.5651	5.64845	4.15001	0	0	0
2	2014	5.38132	-1.97125	3.78387	4.57352	5.85833	3.41991	0	0	0
2	2015	5.39135	-2.02982	4.11879	4.5793	6.02305	3.58243	0	0	0
2	2016	5.3949	-1.8144	4.08086	4.57119	6.07129	3.54717	0	0	0
2	2017	5.40362	-1.85004	4.25619	4.56313	6.11732	3.45795	0	0	0
2	2018	5.41223	-2.041	4.18748	4.559	6.16132	3.55374	0	0	0
2	2019	5.40605	-2.28999	4.28779	4.55489	6.20346	3.45601	0	0	0
2	2020	5.39984	-2.2869	4.40552	4.5508	6.2439	3.46931	0	0	0
3	2011	5.37264	-1.97758	3.67292	4.21459	4.66949	4.10917	0	0	0
3	2012	5.37505	-2.22496	3.8548	4.20567	5.15133	2.18346	0	0	0
3	2013	5.38165	-1.53283	3.97243	4.11702	5.44099	2.24123	0	0	0
3	2014	5.39144	-1.72205	3.91494	4.03981	5.59319	2.38881	0	0	0
3	2015	5.40663	-1.89259	3.91826	4.06185	5.71052	2.06655	0	0	0
3	2016	5.41561	-1.76638	4.37633	4.1305	6.48308	1.95808	0	0	0
3	2017	5.41765	-2.03936	4.5322	4.27712	6.91368	2.82168	0	0	0
3	2018	5.43516	-2.25844	4.59573	4.40732	7.21369	3.15582	0	0	0
3	2019	5.44799	-2.48849	4.70048	4.52237	7.44416	3.39136	0	0	0
3	2020	5.46065	-2.50434	4.70048	4.62523	7.63134	3.61869	0	0	0
4	2011	5.39843	-1.17499	4.78749	5.51811	6.73295	4.36359	0	1	0
4	2012	5.40353	-1.32931	4.86754	4.85285	7.04667	3.55256	0	1	0
4	2013	5.40861	-1.34945	4.94164	4.81951	7.21081	3.66076	0	1	0
4	2014	5.42336	-1.54326	4.94164	4.86477	7.32068	3.68828	0	1	0
4	2015	5.43158	-1.77995	5.07517	4.95745	7.44206	3.68955	1	1	1
4	2016	5.44168	-1.57062	5.29832	5.03052	7.43124	3.50144	1	1	1
4	2017	5.44146	-1.70273	5.29832	5.09685	7.4203	3.63726	1	1	1
4	2018	5.44125	-1.86517	5.39363	5.1601	7.40924	4.0314	1	1	1
4	2019	5.44923	-1.96903	5.43808	5.22319	7.39806	4.3494	1	1	1
4	2020	5.45716	-2.05268	5.43808	5.28214	7.38675	4.3431	1	1	1
5	2011	5.43795	-1.98327	4.78749	4.07087	6.25167	4.09826	0	1	0
5	2012	5.44712	-2.09819	5.01063	4.10332	6.81668	3.58214	0	1	0
5	2013	5.45365	-2.04394	4.42705	4.10331	6.99553	3.58758	0	1	0
5	2014	5.45835	-2.36524	5.1358	4.15574	7.15403	3.68629	1	1	1
5	2015	5.467	-2.48658	5.34711	4.21211	7.28537	3.75605	1	1	1
5	2016	5.47672	-2.3087	5.39363	4.28407	7.29729	3.48886	1	1	1
5	2017	5.48143	-2.21016	5.34711	4.35062	7.30907	3.45829	1	1	1
5	2018	5.48612	-2.35906	5.52146	4.41726	7.32071	3.51318	1	1	1
5	2019	5.49848	-2.62201	5.66988	4.48069	7.33221	3.67274	1	1	1
5	2020	5.51068	-2.57411	5.82895	4.53987	7.34359	3.80765	1	1	1
6	2011	5.41774	-1.24562	4.35923	4.19433	5.65914	-0.176371	0	1	0
6	2012	5.41535	-1.34977	4.53861	4.16718	5.84837	-3.13734	0	1	0
6	2013	5.44777	-1.14275	4.50796	4.01126	6.03301	-0.670785	0	1	0
6	2014	5.45967	-1.41413	4.55157	3.92991	5.86421	-2.38018	0	1	0
6	2015	5.48612	-1.62748	4.70048	4.15293	5.98807	-1.59513	0	1	0
6	2016	5.48778	-1.49187	4.86754	4.45531	6.09827	-0.691774	1	1	1
6	2017	5.49314	-1.57767	4.50415	4.49586	6.19752	0.365747	1	1	1
6	2018	5.464	-1.84461	4.70048	4.53552	6.2878	0.400205	1	1	1
6	2019	5.46349	-1.95367	4.60517	4.57231	6.3706	0.0512917	1	1	1
6	2020	5.46298	-2.08384	4.70048	4.60746	6.44707	-0.293024	1	1	1
7	2011	5.32729	-2.73002	3.21845	4.19149	4.46905	2.83291	0	0	0
7	2012	5.33629	-3.10421	3.62597	3.68038	4.06949	2.10895	0	0	0
7	2013	5.33908	-3.02243	3.58653	3.7716	4.36949	1.70149	0	0	0
7	2014	5.34587	-2.97503	3.66475	3.81695	4.80906	1.87973	0	0	0
7	2015	5.36485	-3.24243	3.87501	3.86904	5.14935	2.05824	0	0	0
7	2016	5.37421	-3.0827	3.93133	3.90693	5.49245	1.86021	0	0	0
7	2017	5.37542	-2.71645	4.13581	3.94261	5.74743	1.91464	0	0	0
7	2018	5.37657	-2.86126	4.192	3.97815	5.95043	2.27184	0	0	0
7	2019	5.3893	-3.02464	4.10838	4.01594	6.11909	2.59493	0	0	0
7	2020	5.40187	-2.8702	4.10844	4.05226	6.26337	2.86372	0	0	0
8	2011	5.34544	-0.981275	4.14794	4.62326	5.36978	-0.260459	0	1	0
8	2012	5.35138	-1.19242	4.251	4.71592	5.70946	1.31789	0	1	0
8	2013	5.40254	-1.1076	4.37967	4.77357	6.0463	0.569939	0	1	0
8	2014	5.40861	-1.38017	4.54191	4.83334	5.8134	1.73827	0	1	0
8	2015	5.45164	-1.43607	4.49607	4.86924	5.72223	1.60789	1	1	1
8	2016	5.43254	-1.11607	4.6008	4.92152	5.6219	-0.0483335	1	1	1
8	2017	5.43873	-1.35512	4.70048	4.94763	5.51038	0.161949	1	1	1
8	2018	5.42045	-1.58645	4.86754	5.01119	5.38484	-0.0188261	1	1	1
8	2019	5.43647	-1.67963	4.78749	5.0542	5.24124	-0.696437	1	1	1
8	2020	5.45224	-1.83726	4.70048	5.09317	5.07351	-2.30582	1	1	1
9	2011	5.42447	-2.84803	2.93926	3.25918	4.6275	2.32555	0	0	0
9	2012	5.42561	-2.7798	3.20146	3.43185	5.23075	3.03517	0	0	0
9	2013	5.4369	-2.40682	3.35296	3.50836	5.54613	2.76773	0	0	0
9	2014	5.44272	-2.61665	3.24883	3.56845	5.78071	2.19136	0	0	0
9	2015	5.43712	-2.44661	3.53294	3.64632	6.00705	2.58548	0	0	0
9	2016	5.44095	-2.52481	3.56847	3.84799	5.79328	1.73245	0	0	0
9	2017	5.4438	-2.48617	3.56897	4.01387	5.52104	1.34111	0	0	0
9	2018	5.44661	-2.66075	3.71056	4.15592	5.14575	1.06288	0	0	0
9	2019	5.43612	-2.72883	3.58251	4.27922	4.53802	1.1682	0	0	0
9	2020	5.42552	-2.69765	3.47971	4.38806	2.72861	0.559713	0	0	0
10	2011	5.47763	-1.45402	4.70048	5.5243	7.36149	1.69678	0	1	0
10	2012	5.4783	-1.7204	5.39363	5.52659	7.50981	1.85991	0	1	0
10	2013	5.4917	-1.48358	5.76832	5.53503	7.6779	1.50535	0	1	0
10	2014	5.50195	-1.71072	5.59842	5.52669	7.80877	1.43625	0	1	0
10	2015	5.50614	-1.97473	5.76832	5.54376	7.60946	1.19932	0	1	0
10	2016	5.51331	-1.69205	5.82895	5.63774	7.74482	1.02082	1	1	1
10	2017	5.5549	-1.82928	5.59842	5.57602	7.86402	1.55298	1	1	1
10	2018	5.53236	-2.15021	5.66988	5.63623	7.97051	1.86517	1	1	1
10	2019	5.536	-2.24951	5.70378	5.69352	8.06675	2.07098	1	1	1
10	2020	5.53962	-2.36299	5.73657	5.74741	8.15453	2.15805	1	1	1
11	2011	5.31069	-2.49273	4.44536	4.5165	5.62317	1.65984	0	1	0
11	2012	5.31089	-2.66951	4.60517	4.59337	5.86031	1.59274	0	1	0
11	2013	5.31527	-2.66956	4.70048	4.65812	6.12941	1.71124	0	1	0
11	2014	5.32885	-2.84208	4.86754	4.70615	6.17574	2.09899	0	1	0
11	2015	5.33214	-2.98883	4.86754	4.72429	6.2198	1.15638	0	1	0
11	2016	5.35157	-2.62693	5.07517	4.74135	6.32956	0.148704	1	1	1
11	2017	5.37486	-2.50938	5.24702	4.77588	6.42846	0.468127	1	1	1
11	2018	5.39757	-2.70384	5.34711	4.79776	6.51845	0.312333	1	1	1
11	2019	5.41535	-2.5581	5.48064	4.82324	6.601	2.01828	1	1	1
11	2020	5.43281	-2.08951	5.48064	4.84811	6.67726	2.58597	1	1	1
12	2011	5.3482	-1.5915	3.47809	4.46099	5.08989	3.83619	0	0	0
12	2012	5.34777	-1.78114	3.42665	4.47474	5.28164	3.74088	0	0	0
12	2013	5.34716	-1.66045	3.70203	4.50201	5.17419	3.91379	0	0	0
12	2014	5.35583	-1.90869	3.73598	4.50337	5.31221	3.67002	0	0	0
12	2015	5.36439	-1.85441	4.38048	4.5295	6.24397	3.12798	0	0	0
12	2016	5.36429	-1.85592	4.46049	4.55261	6.11548	2.80843	0	0	0
12	2017	5.3888	-1.88505	4.56421	4.57486	5.96803	2.76606	0	0	0
12	2018	5.41272	-2.11361	4.60517	4.60003	5.795	2.98459	0	0	0
12	2019	5.42283	-2.31818	4.70048	4.6281	5.58563	2.92554	0	0	0
12	2020	5.43285	-2.31017	4.78749	4.65541	5.3205	2.96579	0	0	0
13	2011	5.34343	-2.71645	4.59804	4.16935	5.63869	3.24516	0	1	0
13	2012	5.35489	-2.83665	4.70048	4.19297	5.78986	2.83391	0	1	0
13	2013	5.36298	-2.85719	4.78749	4.21464	6.03676	2.63594	0	1	0
13	2014	5.3866	-2.94998	4.86754	4.25518	6.22199	2.86217	0	1	0
13	2015	5.39712	-3.02028	4.94164	4.30895	6.31305	2.88029	0	1	0
13	2016	5.40762	-2.73992	5.01063	4.38064	6.38541	2.81005	1	1	1
13	2017	5.41725	-2.56824	5.01063	4.45453	6.45289	2.65781	1	1	1
13	2018	5.43486	-1.99149	5.07517	4.52539	6.51609	3.04301	1	1	1
13	2019	5.46768	-1.98673	5.1358	4.58658	6.57554	2.88501	1	1	1
13	2020	5.49946	-1.66207	5.24702	4.64403	6.63166	2.89596	1	1	1
14	2011	5.24702	-1.92897	3.68241	3.24821	4.998	1.66815	0	0	0
14	2012	5.24175	-2.05998	3.87933	3.30093	5.18286	3.81868	0	0	0
14	2013	5.24471	-1.96942	3.84254	2.6266	5.27043	3.92315	0	0	0
14	2014	5.28776	-1.99767	3.84626	3.15111	3.948	4.06326	0	0	0
14	2015	5.30226	-2.12872	4.01032	3.49956	3.95894	4.02399	0	0	0
14	2016	5.3252	-1.92031	4.16466	3.76819	4.02267	3.48912	0	0	0
14	2017	5.31232	-1.87679	4.10856	4.41061	4.08258	2.01656	0	0	0
14	2018	5.31207	-2.60428	4.21389	4.16113	4.13911	1.89271	0	0	0
14	2019	5.37092	-2.75661	4.37852	4.31992	4.19261	2.01562	0	0	0
14	2020	5.42649	-2.79203	4.32517	4.46083	4.24339	2.27586	0	0	0
15	2011	5.38348	-2.04186	2.50153	3.77279	3.73148	2.95029	0	0	0
15	2012	5.38372	-2.30528	2.8139	3.7508	3.919	4.20289	0	0	0
15	2013	5.38843	-1.99508	2.81628	3.95257	4.19701	3.76041	0	0	0
15	2014	5.41774	-2.34269	2.9684	4.04072	4.46714	4.19427	0	0	0
15	2015	5.44579	-2.38126	2.87526	4.09028	4.77408	3.92743	0	0	0
15	2016	5.45288	-2.35968	3.02909	4.08874	4.77548	3.57814	0	0	0
15	2017	5.44406	-2.12762	3.07521	4.08687	4.77688	3.16404	0	0	0
15	2018	5.43908	-1.87143	3.08141	4.08946	4.77828	3.77287	0	0	0
15	2019	5.44268	-1.66719	3.19539	4.0924	4.77967	3.49407	0	0	0
15	2020	5.44626	-1.25272	3.30133	4.09532	4.78106	3.4012	0	0	0
16	2011	5.38459	-1.77325	2.66866	4.2109	5.04621	4.64168	0	0	0
16	2012	5.38013	-2.00014	2.90129	3.96537	5.09276	4.25507	0	0	0
16	2013	5.3731	-1.79944	3.17761	4.09082	5.7809	3.8014	0	0	0
16	2014	5.39363	-1.81771	3.46086	4.13578	5.49273	3.78905	0	0	0
16	2015	5.40524	-1.81115	3.59817	4.44562	5.44062	4.16285	0	0	0
16	2016	5.41463	-1.90092	3.72293	4.3273	5.53904	3.92113	0	0	0
16	2017	5.48861	-2.04392	3.7057	4.30374	5.62864	4.05708	0	0	0
16	2018	5.42842	-2.31784	3.61421	4.27991	5.71087	4.01722	0	0	0
16	2019	5.41761	-2.42236	3.76975	4.2543	5.78685	4.0154	0	0	0
16	2020	5.40668	-2.49282	3.45406	4.2281	5.85746	3.92479	0	0	0
17	2011	5.34013	-2.10285	4.08638	5.36448	6.35626	2.03015	0	0	0
17	2012	5.33898	-2.17023	4.29717	5.47556	6.57372	1.6306	0	0	0
17	2013	5.33879	-2.15702	4.36274	5.49854	6.82448	1.39041	0	0	0
17	2014	5.34854	-2.34524	3.53656	5.50499	7.05441	1.62035	0	0	0
17	2015	5.3564	-2.37213	3.57559	5.55653	7.26185	1.51263	0	0	0
17	2016	5.36218	-2.04533	3.75399	5.57319	7.40243	1.19776	0	0	0
17	2017	5.37593	-2.06296	4.60517	5.72294	7.52565	1.46764	0	0	0
17	2018	5.38948	-2.27834	4.60517	5.74398	7.63534	2.06184	0	0	0
17	2019	5.42164	-2.35038	4.70048	5.76467	7.73419	2.70025	0	0	0
17	2020	5.4528	-2.34226	4.78749	5.78504	7.82413	2.92535	0	0	0
18	2011	5.40286	-1.60898	5.56068	4.93305	7.22534	3.19205	0	0	0
18	2012	5.40583	-1.83548	5.70378	5.09802	7.45991	3.16747	0	0	0
18	2013	5.40825	-1.81866	5.29832	4.97666	7.62416	3.28052	0	0	0
18	2014	5.4129	-2.13663	5.82895	4.95889	7.75796	3.20797	0	0	0
18	2015	5.42155	-2.11472	5.9135	4.96162	7.821	3.48214	0	0	0
18	2016	5.42085	-1.88144	5.99146	4.99543	7.89335	3.26082	0	0	0
18	2017	5.43834	-2.0665	6.04026	5.02594	7.96082	3.10125	0	0	0
18	2018	5.49343	-2.30767	6.13123	5.05698	8.02402	2.84139	0	0	0
18	2019	5.44695	-2.39948	6.25383	5.08817	8.08346	3.0636	0	0	0
18	2020	5.47935	-2.43287	6.34564	5.11821	8.13957	3.11972	0	0	0
19	2011	5.35077	-1.35072	4.94164	5.43228	6.77553	2.81747	0	1	0
19	2012	5.35385	-1.5966	4.94164	5.44585	7.00279	1.36709	0	1	0
19	2013	5.35772	-1.42045	4.94164	5.51095	6.72158	1.58897	0	1	0
19	2014	5.37082	-1.56234	4.94164	5.41275	6.61256	1.79641	1	1	1
19	2015	5.40295	-1.66213	5.07517	5.47331	6.49019	2.31988	1	1	1
19	2016	5.4363	-1.49977	5.19296	5.39772	6.35072	2.94877	1	1	1
19	2017	5.44129	-1.77291	5.19296	5.22584	6.18861	2.79134	1	1	1
19	2018	5.44583	-1.93024	5.29832	5.00426	5.99503	3.67971	1	1	1
19	2019	5.43921	-2.09401	5.34711	4.7207	5.75475	3.86651	1	1	1
19	2020	5.43254	-2.3908	5.39363	4.32143	5.43784	4.07168	1	1	1
20	2011	5.36518	-2.52708	3.6489	4.2346	4.05178	3.47148	0	0	0
20	2012	5.37082	-2.42167	3.88351	4.16144	5.50365	3.90348	0	0	0
20	2013	5.37921	-2.41901	4.00517	4.29771	5.77166	3.49409	0	0	0
20	2014	5.38247	-2.78436	4.05638	4.29729	5.90562	3.22824	0	0	0
20	2015	5.39531	-2.87122	4.09479	4.27286	6.0442	3.25955	0	0	0
20	2016	5.40394	-2.83543	4.26571	4.30099	6.08777	2.71366	0	0	0
20	2017	5.43206	-2.56108	4.3689	4.30997	6.12952	2.55644	0	0	0
20	2018	5.45937	-2.7197	4.48328	4.32113	6.1696	3.01711	0	0	0
20	2019	5.48106	-2.89316	4.57277	4.33327	6.20813	3.08563	0	0	0
20	2020	5.50228	-2.76836	4.50812	4.34521	6.24523	3.24895	0	0	0
21	2011	5.43586	-2.63505	3.6897	4.01622	4.31641	2.51669	0	0	0
21	2012	5.44233	-2.80875	3.93949	4.05159	4.9552	-0.121656	0	0	0
21	2013	5.45215	-2.63133	3.60102	4.04169	4.88949	0.0098711	0	0	0
21	2014	5.45237	-2.62728	3.78067	4.04136	5.2825	-0.0608058	0	0	0
21	2015	5.44086	-2.73952	4.40807	4.09319	5.87318	0.952692	0	0	0
21	2016	5.44777	-2.48113	4.51901	4.2099	6.06817	0.77266	0	0	0
21	2017	5.44889	-2.40925	4.94164	4.29366	6.23127	0.937774	0	0	0
21	2018	5.45001	-2.59151	4.94164	4.40436	6.37146	1.28954	0	0	0
21	2019	5.45673	-2.77076	5.19296	4.50256	6.49439	0.82815	0	0	0
21	2020	5.46341	-2.7717	5.1358	4.59122	6.60385	0.208477	0	0	0
22	2011	5.33035	-2.76646	3.19582	4.15765	4.90964	4.93297	0	0	0
22	2012	5.35285	-2.78826	3.37356	4.17402	4.88906	3.80548	0	0	0
22	2013	5.36593	-2.75617	3.4698	4.38594	5.13502	4.01185	0	0	0
22	2014	5.37722	-3.00913	3.60444	4.39943	5.31218	4.0696	0	0	0
22	2015	5.38976	-2.91769	3.74026	4.39193	5.45205	4.1717	0	0	0
22	2016	5.41129	-2.90294	3.82115	4.35778	5.43189	4.16411	0	0	0
22	2017	5.42583	-2.60582	4.01516	4.32256	5.4113	4.10563	0	0	0
22	2018	5.44012	-2.58356	4.18358	4.28665	5.39029	4.16243	0	0	0
22	2019	5.46213	-2.88472	5.19296	4.25148	5.36882	3.86651	0	0	0
22	2020	5.48368	-2.71496	5.29832	4.21515	5.34688	3.8895	0	0	0
23	2011	5.36789	-2.06965	4.4763	4.31795	6.07934	2.16792	0	0	0
23	2012	5.36584	-2.21841	4.60517	4.3802	6.22573	1.92108	0	0	0
23	2013	5.36509	-2.09961	4.70048	4.594	6.46304	1.68333	0	0	0
23	2014	5.3769	-2.25979	4.78749	4.4683	6.68463	1.79305	0	0	0
23	2015	5.38298	-2.27094	4.86754	4.48186	6.86592	1.73826	0	0	0
23	2016	5.38793	-2.11562	4.07724	4.44292	7.01933	1.67536	0	0	0
23	2017	5.39594	-2.19749	5.01063	4.40416	7.1523	1.77294	0	0	0
23	2018	5.40389	-2.35141	5.1358	4.36821	7.26965	1.72022	0	0	0
23	2019	5.42336	-2.45319	5.19296	4.33071	7.37467	2.03182	0	0	0
23	2020	5.44246	-2.39989	5.19296	4.29154	7.46969	2.23761	0	0	0
24	2011	5.38211	-1.84789	3.3108	3.1659	4.91663	4.0693	0	0	0
24	2012	5.38615	-2.00844	3.41767	3.50221	5.08768	3.49593	0	0	0
24	2013	5.38912	-1.96194	3.58618	3.78311	5.20538	3.59839	0	0	0
24	2014	5.40672	-2.25722	3.65303	3.10214	5.6993	3.8337	0	0	0
24	2015	5.42186	-2.39312	3.76112	3.24522	5.52186	3.66061	0	0	0
24	2016	5.43114	-2.32216	3.79868	3.26391	5.47123	3.68056	0	0	0
24	2017	5.4393	-2.12146	3.88309	3.28067	5.4179	3.43121	0	0	0
24	2018	5.44125	-2.23538	3.93582	3.28876	5.36156	3.52998	0	0	0
24	2019	5.45344	-2.46805	4.70048	3.30475	5.30186	3.40903	0	0	0
24	2020	5.46548	-2.43878	4.78749	3.32033	5.23837	3.4342	0	0	0
25	2011	5.32394	-2.69123	3.54832	4.10075	4.85006	2.47487	0	1	0
25	2012	5.33127	-2.82561	3.70697	4.13426	4.43828	1.3309	0	1	0
25	2013	5.33975	-2.80604	3.78705	3.62825	5.43284	1.8208	0	1	0
25	2014	5.35904	-2.38492	3.90054	3.59045	5.65616	1.92963	0	1	0
25	2015	5.38743	-2.26608	4.94164	3.70854	6.31898	2.04178	0	1	0
25	2016	5.40981	-2.43306	4.94164	3.74811	6.35456	2.10567	1	1	1
25	2017	5.43582	-2.77466	5.01063	3.91257	6.38892	1.57756	1	1	1
25	2018	5.44691	-2.71597	5.1358	4.03112	6.42213	1.9535	1	1	1
25	2019	5.45967	-3.08076	5.24702	4.13718	6.45428	2.0397	1	1	1
25	2020	5.47227	-2.9448	5.43808	4.23245	6.48543	2.20145	1	1	1
26	2011	5.40141	-2.16618	4.45368	3.60758	5.76619	4.29909	0	0	0
26	2012	5.40762	-2.31431	4.70048	3.5751	6.04569	3.19124	0	0	0
26	2013	5.41459	-2.26417	4.78749	3.59397	6.26186	3.34594	0	0	0
26	2014	5.42115	-2.50973	4.86754	3.59382	6.41342	3.39288	0	0	0
26	2015	5.42588	-2.54204	5.07517	3.62655	6.56701	3.3965	0	0	0
26	2016	5.42987	-2.19922	5.1358	3.70587	6.66557	2.93457	0	0	0
26	2017	5.43202	-1.97644	5.19296	3.77666	6.75528	2.83311	0	0	0
26	2018	5.44514	-2.16739	5.19296	3.8467	6.83759	3.20436	0	0	0
26	2019	5.46523	-2.32295	5.39363	3.91172	6.91365	3.02091	0	0	0
26	2020	5.48492	-2.22713	5.59842	3.97248	6.98432	2.974	0	0	0
27	2011	5.37602	-2.41996	4.29222	4.83537	5.03465	2.02367	0	0	0
27	2012	5.39185	-2.57903	4.38766	4.82608	5.19824	1.81735	0	0	0
27	2013	5.39767	-2.49887	4.50085	4.78451	5.39787	1.73585	0	0	0
27	2014	5.42005	-2.45863	4.54125	4.73468	5.62848	1.84378	0	0	0
27	2015	5.4304	-2.8622	4.5618	4.71158	5.69687	2.20641	0	0	0
27	2016	5.44501	-2.62527	4.56902	4.7553	5.64496	2.11249	0	0	0
27	2017	5.45575	-2.5663	4.78749	4.88886	5.5902	1.6812	0	0	0
27	2018	5.4689	-2.6914	4.86754	5.00363	5.53227	1.80899	0	0	0
27	2019	5.47755	-2.85836	5.01063	5.11139	5.47078	1.42499	0	0	0
27	2020	5.48612	-2.72186	4.94164	5.20874	5.40526	1.30739	0	0	0
28	2011	5.36523	-1.96649	4.14963	2.78283	5.64251	-0.128606	0	0	0
28	2012	5.36514	-2.17589	4.27952	3.15016	5.21619	2.14328	0	0	0
28	2013	5.3731	-2.17153	4.40745	3.51403	5.59241	2.15391	0	0	0
28	2014	5.38665	-2.34868	4.4633	4.04159	5.69259	2.09336	0	0	0
28	2015	5.39308	-2.46727	4.59468	3.90354	5.62298	2.2109	0	0	0
28	2016	5.39902	-2.32997	4.70048	3.90723	5.70234	0.33904	0	0	0
28	2017	5.4095	-2.3332	4.70048	3.95391	5.77586	-0.828458	0	0	0
28	2018	5.41987	-2.54037	4.86754	4.0256	5.84435	0.288654	0	0	0
28	2019	5.42093	-2.85983	4.25422	4.09179	5.90845	0.332141	0	0	0
28	2020	5.42199	-2.85783	4.33623	4.1535	5.96868	0.46095	0	0	0
29	2011	5.35024	-2.47324	3.7858	2.85908	5.00403	2.33973	0	0	0
29	2012	5.34986	-2.66119	3.93676	3.03941	5.20524	2.57467	0	0	0
29	2013	5.35517	-2.77446	4.03073	3.20441	5.48148	2.96697	0	0	0
29	2014	5.36429	-2.88924	4.25342	3.28021	5.73397	3.12428	0	0	0
29	2015	5.37431	-2.7912	4.38394	3.27545	5.91044	3.13566	0	0	0
29	2016	5.37897	-2.60645	4.49719	3.33481	6.24573	3.04399	0	0	0
29	2017	5.40051	-2.71017	4.01904	3.43993	6.49639	2.27115	0	0	0
29	2018	5.42155	-2.87632	4.08	3.58072	6.69664	1.98267	0	0	0
29	2019	5.45763	-2.84064	4.05051	3.69883	6.8634	2.259	0	0	0
29	2020	5.49244	-2.67414	4.19936	3.80383	7.00629	2.41701	0	0	0
30	2011	5.40981	-2.01142	3.36238	4.63546	5.44543	2.16936	0	0	0
30	2012	5.41053	-2.19035	3.47203	4.64012	5.57181	1.53913	0	0	0
30	2013	5.39934	-2.24086	4.70048	3.57423	5.69313	1.6932	0	0	0
30	2014	5.40187	-2.46384	3.60683	4.65458	5.80649	1.67466	0	0	0
30	2015	5.41276	-2.52662	4.94164	5.03271	5.91471	1.79047	0	0	0
30	2016	5.42221	-2.30256	5.19296	3.6812	6.5404	1.83588	0	0	0
30	2017	5.43704	-2.22612	5.43808	4.8019	6.92233	1.66054	0	0	0
30	2018	5.49273	-2.48491	5.56068	5.31723	7.19803	1.53141	0	0	0
30	2019	5.47985	-2.58267	5.63479	5.65813	7.41392	1.82218	0	0	0
30	2020	5.51938	-2.54772	5.63479	5.91298	7.59137	2.04029	0	0	0
31	2011	5.44298	-1.90197	5.39363	5.0349	7.08427	3.80931	0	0	0
31	2012	5.44652	-2.03913	5.52146	4.907	7.27828	2.83082	0	0	0
31	2013	5.44997	-2.05391	5.63479	5.06683	7.42799	2.99057	0	0	0
31	2014	5.46243	-2.20583	5.70378	5.06926	7.56608	2.63519	0	0	0
31	2015	5.467	-2.32741	5.76832	5.06741	7.68112	2.53672	0	0	0
31	2016	5.47248	-2.0111	5.85793	5.08563	7.76312	2.39554	0	0	0
31	2017	5.46218	-1.89462	5.96615	5.09225	7.8389	2.50161	0	0	0
31	2018	5.47939	-2.06717	5.99146	5.10776	7.90934	3.09252	0	0	0
31	2019	5.48301	-2.21996	5.99146	5.12458	7.97515	3.24177	0	0	0
31	2020	5.48662	-2.18644	6.06379	5.14105	8.03689	3.37719	0	0	0
32	2011	5.43215	-1.97335	2.53446	4.08019	4.02938	2.68454	0	0	0
32	2012	5.43786	-2.12458	2.69388	4.2011	4.41909	2.47398	0	0	0
32	2013	5.44081	-2.14478	2.78158	4.10703	4.55762	2.4924	0	0	0
32	2014	5.45258	-2.32702	2.86615	4.10278	4.57466	2.39806	0	0	0
32	2015	5.46637	-2.37279	2.92559	4.16615	4.71472	2.41609	0	0	0
32	2016	5.47315	-2.07291	2.99229	4.44726	4.79832	2.31414	0	0	0
32	2017	5.43695	-2.3016	3.03038	4.66553	4.87546	2.17049	0	0	0
32	2018	5.47097	-2.59504	2.99146	4.84532	4.94708	2.33616	0	0	0
32	2019	5.47768	-2.58786	3.17758	4.99861	5.01391	2.26906	0	0	0
32	2020	5.48434	-2.38386	3.30772	5.13142	5.07655	2.36246	0	0	0
33	2011	5.37152	-2.07191	4.23355	4.7487	5.27811	2.48576	0	0	0
33	2012	5.37412	-2.25117	4.43337	4.76786	5.37287	1.53036	0	0	0
33	2013	5.37454	-2.11758	4.52928	4.77628	5.54275	1.2768	0	0	0
33	2014	5.37699	-2.43887	4.44555	4.74504	5.59954	1.73343	0	0	0
33	2015	5.38669	-2.53536	4.60517	4.75834	5.51581	2.63947	0	0	0
33	2016	5.39884	-2.26105	4.60517	4.80344	5.62317	2.09821	0	0	0
33	2017	5.41272	-2.19819	4.60517	4.83548	5.72011	2.05523	0	0	0
33	2018	5.4578	-2.39815	4.70048	4.90212	5.80847	2.17915	0	0	0
33	2019	5.42173	-2.57437	4.78749	4.96694	5.88966	1.78236	0	0	0
33	2020	5.42943	-2.5661	4.86754	5.0277	5.96475	1.17117	0	0	0
34	2011	5.42429	-1.68011	4.78749	5.31848	6.38537	1.51607	0	0	0
34	2012	5.42341	-1.89382	4.94164	5.35167	6.55675	1.93494	0	0	0
34	2013	5.42314	-1.87191	5.07517	5.31302	6.69756	1.82839	0	0	0
34	2014	5.44285	-2.0494	5.07517	5.35964	6.82096	1.97396	0	0	0
34	2015	5.45963	-2.10895	4.78749	5.40154	6.9308	1.88261	0	0	0
34	2016	5.46443	-1.99371	3.66346	5.3585	7.02976	2.02565	0	0	0
34	2017	5.45575	-2.06902	4.86754	5.25658	7.1198	1.85105	0	0	0
34	2018	5.45831	-2.32799	5.01063	5.30222	7.2024	1.59759	0	0	0
34	2019	5.46958	-2.59091	5.01063	5.32843	7.27869	1.67738	0	0	0
34	2020	5.48072	-2.58626	3.93292	5.35425	7.34958	1.51457	0	0	0
35	2011	5.35988	-3.60249	3.18096	2.42074	4.41193	-1.46993	0	0	0
35	2012	5.34944	-3.92941	2.94349	2.42322	4.21268	-1.50835	0	0	0
35	2013	5.34658	-3.6275	3.63946	2.51693	4.47651	-2.44455	0	0	0
35	2014	5.34777	-4.03526	3.77219	2.64358	4.78857	-1.14293	0	0	0
35	2015	5.37902	-4.29922	3.93421	2.86582	5.01341	0.590228	0	0	0
35	2016	5.38857	-4.08893	3.9611	3.04456	5.31403	-1.67847	0	0	0
35	2017	5.3882	-3.57981	4.05272	3.19078	5.54487	-1.85945	0	0	0
35	2018	5.38779	-3.52185	4.1327	3.31709	5.73228	-1.19501	0	0	0
35	2019	5.43176	-4.4459	4.44693	3.42707	5.89005	-1.11915	0	0	0
35	2020	5.47387	-3.77963	4.28162	3.52433	6.02629	-0.975131	0	0	0
36	2011	5.43189	-1.88724	2.68958	5.24133	4.76032	2.33273	0	1	0
36	2012	5.43127	-2.09529	2.9165	5.33698	4.95032	2.02588	0	1	0
36	2013	5.4325	-1.96934	3.04155	5.88689	5.07947	2.7076	0	1	0
36	2014	5.44979	-2.27978	3.02813	6.04263	5.4372	2.58059	0	1	0
36	2015	5.46371	-2.27626	3.27125	6.19071	5.59471	2.35902	0	1	0
36	2016	5.46886	-1.80466	3.26408	6.2656	5.61971	1.78083	1	1	1
36	2017	5.46696	-2.15709	3.70051	6.33362	5.64409	1.63803	1	1	1
36	2018	5.46692	-2.41436	3.51587	6.39695	5.66789	1.9953	1	1	1
36	2019	5.47797	-2.46567	3.60998	6.45834	5.69114	1.88281	1	1	1
36	2020	5.4889	-2.47332	3.79999	6.51591	5.71387	1.86106	1	1	1
37	2011	5.42005	-1.83914	3.74849	3.06929	5.0187	3.25406	0	0	0
37	2012	5.42499	-2.04639	3.83844	3.24955	5.29005	3.58504	0	0	0
37	2013	5.43438	-1.88265	4.12988	3.2888	5.67351	3.5903	0	0	0
37	2014	5.45018	-2.07207	4.13549	3.31836	5.80366	3.20868	0	0	0
37	2015	5.46018	-2.07263	4.12218	3.30102	5.94496	3.33599	0	0	0
37	2016	5.47067	-1.7753	4.09925	3.30516	6.00548	3.1046	0	0	0
37	2017	5.4705	-1.80024	4.05912	3.3884	6.06254	2.69026	0	0	0
37	2018	5.47905	-1.77365	4.44908	3.46534	6.11652	2.64949	0	0	0
37	2019	5.47517	-1.57229	4.49738	3.53628	6.16774	3.05659	0	0	0
37	2020	5.47126	-1.25266	4.60517	3.60199	6.21646	3.34149	0	0	0
38	2011	5.39889	-2.04785	4.05254	5.05866	5.1665	2.84407	0	0	0
38	2012	5.4157	-1.8415	4.22749	4.99962	5.23641	3.16425	0	0	0
38	2013	5.42204	-1.9956	4.34147	4.96322	5.43053	3.13009	0	0	0
38	2014	5.42469	-2.19396	4.58105	5.07854	5.57698	2.89575	0	0	0
38	2015	5.43154	-2.35343	4.60517	5.18585	5.69251	2.47118	0	0	0
38	2016	5.4369	-2.21069	4.58665	5.27112	5.82297	2.42786	0	0	0
38	2017	5.4572	-2.23046	4.70048	5.35102	5.93835	2.44039	0	0	0
38	2018	5.47705	-2.53393	4.70048	5.42517	6.04179	2.79607	0	0	0
38	2019	5.49125	-2.53646	3.69647	5.49412	6.13553	2.65948	0	0	0
38	2020	5.50525	-2.35186	3.76678	5.55809	6.22122	2.56721	0	0	0
39	2011	5.34329	-2.69154	3.10501	3.74313	5.48527	2.76659	0	0	0
39	2012	5.34463	-3.16971	3.34692	3.78586	5.09355	0.965523	0	0	0
39	2013	5.34972	-2.39234	3.4199	3.68607	5.41772	1.29192	0	0	0
39	2014	5.35418	-2.65559	3.44262	3.7021	5.80427	1.4801	0	0	0
39	2015	5.34972	-2.79395	3.71343	3.53866	6.00812	1.6421	0	0	0
39	2016	5.35889	-2.58567	3.72833	3.80157	6.33778	1.79987	0	0	0
39	2017	5.3893	-2.85992	4.33219	4.00709	6.58529	1.6426	0	0	0
39	2018	5.41881	-2.91623	4.56389	4.17637	6.78353	2.1222	0	0	0
39	2019	5.43224	-3.28809	5.1358	4.32133	6.9489	1.94894	0	0	0
39	2020	5.44549	-3.06968	4.78749	4.44704	7.09076	1.9259	0	0	0
40	2011	5.44268	-2.10111	4.19247	2.71251	4.87383	2.00409	0	0	0
40	2012	5.44112	-2.18124	4.37885	0.636852	2.62046	0.444173	0	0	0
40	2013	5.44639	-2.10236	4.48105	1.7483	5.36972	1.0541	0	0	0
40	2014	5.45391	-2.14977	4.39339	3.92859	6.12014	0.27108	0	0	0
40	2015	5.49137	-2.39579	4.3187	4.10083	6.15176	0.246337	0	0	0
40	2016	5.49999	-2.0323	4.17449	4.16251	6.18241	-0.216175	0	0	0
40	2017	5.51246	-2.18456	4.29648	4.21912	6.21215	0.140318	0	0	0
40	2018	5.52513	-2.36636	4.49153	4.27372	6.24104	0.0681165	0	0	0
40	2019	5.51629	-2.61492	4.56604	4.32629	6.2691	0.414517	0	0	0
40	2020	5.50736	-2.84123	4.60517	4.37605	6.29641	0.641317	0	0	0
41	2011	5.42473	-1.62173	4.59183	4.6244	6.01113	3.52737	0	1	0
41	2012	5.43167	-1.91911	4.78749	4.50424	6.19778	3.51804	0	1	0
41	2013	5.43751	-1.79136	4.86754	4.46483	6.37259	3.42886	0	1	0
41	2014	5.45677	-1.81027	4.86754	4.82097	6.42999	3.50915	1	1	1
41	2015	5.46823	-1.9995	4.55772	4.64832	6.48428	3.52616	1	1	1
41	2016	5.47588	-1.91473	4.58714	5.12802	6.53576	3.67073	1	1	1
41	2017	5.49889	-2.10605	4.58884	5.45668	6.58473	3.42279	1	1	1
41	2018	5.49047	-2.37941	4.70048	5.70948	6.63141	3.7519	1	1	1
41	2019	5.4763	-2.70354	4.78749	5.90995	6.676	3.50408	1	1	1
41	2020	5.46192	-2.77863	4.78749	6.07856	6.7187	3.0519	1	1	1
42	2011	5.3793	-2.14092	3.69701	2.47615	5.59708	0.798628	0	0	0
42	2012	5.39194	-2.5795	3.99866	2.48247	5.86866	0.214103	0	0	0
42	2013	5.3954	-2.5736	4.04092	2.4535	5.8641	0.424908	0	0	0
42	2014	5.39762	-2.49972	4.07428	2.35227	5.98769	0.0630217	0	0	0
42	2015	5.39866	-2.54048	4.1386	2.34046	6.09227	0.351607	0	0	0
42	2016	5.4185	-2.22335	4.46466	2.2997	6.08715	0.534907	0	0	0
42	2017	5.45138	-2.59345	4.39762	2.26705	6.082	1.15097	0	0	0
42	2018	5.50395	-2.97908	4.26924	2.22083	6.07682	1.12327	0	0	0
42	2019	5.42728	-3.2812	4.20122	2.17443	6.07162	1.67738	0	0	0
42	2020	5.34425	-3.3952	4.21928	2.12566	6.06639	1.74526	0	0	0
43	2011	5.41548	-1.7028	4.60517	4.06834	6.24916	2.48349	0	1	0
43	2012	5.42129	-1.9992	4.78749	4.03959	6.50866	2.06767	0	1	0
43	2013	5.42477	-1.85079	4.60517	4.08549	6.66069	2.04062	0	1	0
43	2014	5.44134	-2.27893	4.94164	4.19782	6.80586	2.04928	0	1	0
43	2015	5.4473	-2.40442	5.01063	4.35864	6.93168	2.15458	0	1	0
43	2016	5.45365	-2.40659	5.07517	4.46468	7.03226	2.22079	1	1	1
43	2017	5.4525	-2.24203	5.07517	4.51793	7.12363	2.04651	1	1	1
43	2018	5.46455	-2.40236	5.1358	4.56779	7.20735	2.17117	1	1	1
43	2019	5.47114	-2.57943	5.19296	4.61544	7.2846	2.73539	1	1	1
43	2020	5.47768	-2.48489	5.24702	4.66079	7.35631	2.94289	1	1	1
44	2011	5.39458	-2.05196	3.83685	5.26327	5.10138	3.27762	0	0	0
44	2012	5.39952	-2.24853	4.1098	5.34701	5.21709	2.02818	0	0	0
44	2013	5.40286	-2.21361	4.29066	5.01178	5.66176	2.1915	0	0	0
44	2014	5.42204	-2.53867	4.36761	4.99057	5.80865	2.26541	0	0	0
44	2015	5.42921	-2.48642	4.42786	5.07095	5.90134	2.16228	0	0	0
44	2016	5.44704	-2.34075	4.43397	5.14404	5.95953	2.33577	0	0	0
44	2017	5.45643	-2.1748	4.34266	5.212	6.01452	2.4609	0	0	0
44	2018	5.46311	-2.30764	4.3904	5.2622	6.06664	2.61641	0	0	0
44	2019	5.46201	-2.52643	4.43917	5.31829	6.11618	2.5519	0	0	0
44	2020	5.4609	-2.47911	4.58237	5.37066	6.16338	2.62733	0	0	0
45	2011	5.35593	-2.6819	2.10675	3.56224	4.59097	2.9726	0	0	0
45	2012	5.36275	-2.80645	2.41629	3.58191	3.99061	4.11049	0	0	0
45	2013	5.36354	-2.83882	2.45885	3.68482	4.21394	3.58805	0	0	0
45	2014	5.39458	-3.04024	2.55722	3.78339	4.33817	3.40682	0	0	0
45	2015	5.4029	-3.0481	2.79458	3.8669	4.49302	3.25053	0	0	0
45	2016	5.41026	-3.0986	3.73252	3.96663	4.50887	3.03489	0	0	0
45	2017	5.41343	-2.77994	4.38196	4.0084	4.52448	1.95409	0	0	0
45	2018	5.42711	-2.89662	4.39173	4.0486	4.53985	2.28632	0	0	0
45	2019	5.43298	-3.14366	3.95186	4.08798	4.55498	2.2579	0	0	0
45	2020	5.43882	-3.03258	4.09038	4.1255	4.56989	2.29216	0	0	0
46	2011	5.43433	-1.97688	4.45452	5.18206	6.15493	3.13131	0	0	0
46	2012	5.44255	-2.1783	4.59621	5.20731	6.34455	2.78491	0	0	0
46	2013	5.44825	-1.99667	4.70048	5.21012	6.51336	2.8219	0	0	0
46	2014	5.45971	-2.1812	4.78749	5.23918	6.64496	2.84253	0	0	0
46	2015	5.46663	-2.17223	4.94164	5.2736	6.74384	2.95695	0	0	0
46	2016	5.4734	-2.30051	4.94164	5.44728	6.83308	2.64992	0	0	0
46	2017	5.4773	-2.26153	5.07517	5.59854	6.915	2.49162	0	0	0
46	2018	5.48118	-2.4246	5.19296	5.73183	6.99071	2.62668	0	0	0
46	2019	5.47809	-2.68045	5.29832	5.8496	7.06109	2.81352	0	0	0
46	2020	5.475	-2.64416	5.39363	5.95514	7.12685	2.84998	0	0	0
47	2011	5.3529	-2.26846	4.39299	4.48519	5.60636	3.40193	0	1	0
47	2012	5.35465	-2.49004	4.60517	4.57398	5.84488	0.618806	0	1	0
47	2013	5.35993	-2.41825	4.78749	4.62199	6.07393	0.692217	0	1	0
47	2014	5.3677	-2.50228	4.94164	4.65528	6.36884	0.766913	0	1	0
47	2015	5.37338	-2.63881	4.94164	4.63483	6.56317	0.862675	0	1	0
47	2016	5.37939	-2.37101	5.1358	4.68719	6.72142	0.925032	1	1	1
47	2017	5.39884	-2.30093	5.24702	4.69702	6.85802	0.90635	1	1	1
47	2018	5.41788	-2.48569	5.39363	4.70924	6.97818	3.01289	1	1	1
47	2019	5.43838	-2.68049	5.52146	4.72141	7.08544	2.98186	1	1	1
47	2020	5.45848	-2.69763	5.56068	4.73341	7.18231	3.13244	1	1	1
48	2011	5.40999	-1.87781	4.94164	5.02687	5.8863	2.69442	0	1	0
48	2012	5.4161	-2.07756	5.07517	5.19551	6.21482	2.54167	0	1	0
48	2013	5.42239	-1.87273	5.19296	5.18818	6.60592	2.09598	0	1	0
48	2014	5.45878	-2.05547	5.29832	5.22599	6.78706	2.1446	1	1	1
48	2015	5.47013	-2.18081	5.43808	5.26754	6.95905	2.10229	1	1	1
48	2016	5.48417	-1.98073	5.52146	5.28951	7.09359	2.09968	1	1	1
48	2017	5.48662	-1.84381	5.59842	5.15409	7.21216	1.95235	1	1	1
48	2018	5.5022	-1.96503	5.66988	4.99217	7.31815	2.08655	1	1	1
48	2019	5.49705	-2.13092	5.73657	4.80749	7.41398	1.9571	1	1	1
48	2020	5.49187	-2.19051	5.79909	4.58325	7.50142	1.99279	1	1	1
49	2011	5.40587	-2.29073	4.60517	4.59772	5.87703	4.01507	0	1	0
49	2012	5.41258	-2.42504	4.78749	4.64799	6.1574	3.77093	0	1	0
49	2013	5.41583	-2.3515	5.1358	4.68294	6.66556	3.07345	0	1	0
49	2014	5.43035	-2.4327	5.24702	4.75261	6.80836	3.38384	0	1	0
49	2015	5.43856	-2.58047	5.29832	4.83048	6.90441	3.32995	1	1	1
49	2016	5.4482	-2.39	5.34711	4.88617	7.06569	3.33201	1	1	1
49	2017	5.45335	-2.32121	5.34711	4.94228	7.20454	2.99895	1	1	1
49	2018	5.45848	-2.46876	5.48064	5.00129	7.32644	3.12333	1	1	1
49	2019	5.46667	-2.6777	5.56068	5.05258	7.43509	3.35712	1	1	1
49	2020	5.47479	-2.58576	5.66988	5.10126	7.53307	3.40956	1	1	1
50	2011	5.44958	-1.71722	4.70048	5.37187	7.01959	3.43237	0	1	0
50	2012	5.45519	-1.77708	5.07517	5.31449	7.17426	3.04083	0	1	0
50	2013	5.46218	-1.68391	5.19296	5.28228	7.35738	3.01326	0	1	0
50	2014	5.4692	-1.88271	5.24702	5.33627	7.48352	2.8836	1	1	1
50	2015	5.47655	-1.99473	5.70378	5.40215	7.61074	2.84594	1	1	1
50	2016	5.48347	-1.72306	5.76832	5.43205	7.74151	2.63614	1	1	1
50	2017	5.48658	-1.7477	5.82895	5.4655	7.85715	2.66122	1	1	1
50	2018	5.48968	-2.08929	5.8861	5.50354	7.96078	3.19968	1	1	1
50	2019	5.48852	-2.02195	5.96615	5.5399	8.05468	3.52639	1	1	1
50	2020	5.48737	-1.9762	6.01616	5.57505	8.14051	3.42725	1	1	1
51	2011	5.37879	-2.21974	4.061	4.99922	5.78722	2.30637	0	0	0
51	2012	5.38123	-2.37015	4.28807	5.02008	5.97824	1.05835	0	0	0
51	2013	5.38123	-2.23539	4.28414	5.04234	6.22117	1.44663	0	0	0
51	2014	5.39961	-2.29819	4.30826	5.08071	6.43594	1.65179	0	0	0
51	2015	5.42186	-2.56745	4.43466	5.17526	6.52227	1.8542	0	0	0
51	2016	5.43035	-2.08026	4.52375	5.19437	6.52382	1.88447	0	0	0
51	2017	5.42737	-2.23183	4.55831	5.21671	6.52538	1.87775	0	0	0
51	2018	5.44643	-2.46359	4.60517	5.23538	6.52693	2.00016	0	0	0
51	2019	5.49614	-2.71802	4.78749	5.25782	6.52848	2.2091	0	0	0
51	2020	5.5435	-2.62985	4.78749	5.27946	6.53002	2.33621	0	0	0
52	2011	5.39003	-2.07458	4.46239	5.62694	6.04941	1.37025	0	0	0
52	2012	5.39549	-2.15407	4.78749	5.65482	6.00687	1.0016	0	0	0
52	2013	5.40178	-2.28108	4.86754	5.83583	6.43037	1.30458	0	0	0
52	2014	5.41601	-2.4163	4.70048	5.80947	6.35267	1.70928	0	0	0
52	2015	5.42561	-2.51034	4.78749	5.78288	6.39299	1.60495	0	0	0
52	2016	5.43057	-2.67906	4.86754	5.44365	6.374	1.25421	0	0	0
52	2017	5.4339	-2.3992	4.86754	5.40418	6.35465	1.06692	0	0	0
52	2018	5.446	-2.52741	4.04827	5.37197	6.33491	1.54414	0	0	0
52	2019	5.47759	-2.88924	4.94164	5.3393	6.31478	1.66122	0	0	0
52	2020	5.50821	-2.76386	5.07517	5.30554	6.29423	1.83462	0	0	0
53	2011	5.44203	-1.35897	4.17591	4.47017	5.91279	4.71401	0	0	0
53	2012	5.44674	-1.5329	4.2432	4.50012	6.0807	4.31793	0	0	0
53	2013	5.45185	-1.29096	4.42437	4.51602	6.14171	4.22626	0	0	0
53	2014	5.46645	-1.44597	4.54811	4.52297	6.28984	4.22266	0	0	0
53	2015	5.47646	-1.53238	4.78749	4.69271	6.41506	4.19173	0	0	0
53	2016	5.48359	-1.348	4.86754	4.4958	6.54103	4.14112	0	0	0
53	2017	5.48993	-1.37647	5.01063	4.479	6.65289	4.13578	0	0	0
53	2018	5.49618	-1.63757	5.19296	4.48714	6.75348	4.31258	0	0	0
53	2019	5.48222	-1.7548	5.34711	4.49471	6.84488	4.19074	0	0	0
53	2020	5.46806	-1.8299	5.43808	4.50207	6.92862	4.21297	0	0	0
54	2011	5.33537	-2.27611	3.91845	4.66888	5.27643	4.47853	0	0	0
54	2012	5.33749	-2.35623	4.14928	4.77868	5.5875	3.39508	0	0	0
54	2013	5.34085	-2.27897	4.28424	4.70829	5.68422	3.63033	0	0	0
54	2014	5.35243	-2.2848	4.42647	4.76053	5.8274	3.69196	0	0	0
54	2015	5.36054	-2.44504	4.50351	4.80631	5.17164	3.68749	0	0	0
54	2016	5.3872	-2.22178	4.60517	4.84493	6.15746	3.53816	0	0	0
54	2017	5.39558	-2.11039	4.70048	4.88035	6.64411	3.57815	0	0	0
54	2018	5.41111	-1.89172	4.78749	4.91262	6.97004	3.71983	0	0	0
54	2019	5.45438	-1.83688	4.94164	4.94457	7.21545	3.47272	0	0	0
54	2020	5.49586	-1.4679	4.94164	4.97505	7.41235	3.67706	0	0	0
55	2011	5.32962	-2.46189	3.83245	3.52933	5.1682	2.57004	0	0	0
55	2012	5.33291	-2.51908	4.0633	3.47067	5.26986	2.45467	0	0	0
55	2013	5.33537	-2.20236	4.18814	3.31621	5.55172	2.38488	0	0	0
55	2014	5.38128	-2.3577	4.23624	3.11447	5.76298	2.41652	0	0	0
55	2015	5.3924	-2.32638	4.44182	3.14723	5.93699	2.5427	0	0	0
55	2016	5.40672	-1.36469	4.34459	3.43113	6.01405	2.53823	0	0	0
55	2017	5.42155	-2.24568	4.42166	3.69469	6.08559	2.51151	0	0	0
55	2018	5.43616	-2.47517	4.54704	3.91341	6.15236	2.79628	0	0	0
55	2019	5.4788	-2.58966	4.70048	4.08736	6.21494	2.59888	0	0	0
55	2020	5.5197	-2.51613	4.86754	4.23555	6.27384	2.65951	0	0	0
56	2011	5.37199	-1.94786	4.12757	5.3243	5.21197	3.94943	0	1	0
56	2012	5.37879	-2.18578	4.27921	5.40818	5.49914	3.8747	0	1	0
56	2013	5.3799	-2.06698	4.43587	5.46627	5.76997	3.83286	0	1	0
56	2014	5.40878	-2.24853	4.45784	5.58483	5.96342	3.5263	0	1	0
56	2015	5.42067	-2.22646	4.52194	5.61937	6.14381	3.55673	0	1	0
56	2016	5.42908	-1.78538	4.52925	5.34087	6.28859	3.29735	1	1	1
56	2017	5.43804	-2.03681	4.70048	5.41237	6.41503	3.22237	1	1	1
56	2018	5.44691	-2.21919	4.78749	5.47398	6.52726	3.39749	1	1	1
56	2019	5.46192	-2.42407	4.86754	5.53777	6.62816	3.00711	1	1	1
56	2020	5.47672	-2.44461	5.01063	5.59752	6.71981	3.00824	1	1	1
57	2011	5.33393	-2.32647	3.30001	4.50687	4.74555	-4.27306	0	0	0
57	2012	5.34157	-2.65253	2.53592	4.37451	4.9259	2.81467	0	0	0
57	2013	5.34272	-2.84951	2.68789	4.22417	4.66862	2.92056	0	0	0
57	2014	5.35677	-3.08749	2.81819	4.34991	4.79999	3.04525	0	0	0
57	2015	5.36256	-3.07193	2.92378	4.55535	4.94773	3.08075	0	0	0
57	2016	5.36555	-2.99217	4.12961	4.68939	5.0661	3.81287	0	0	0
57	2017	5.37727	-2.62345	4.22011	4.75597	5.17193	3.87275	0	0	0
57	2018	5.3888	-2.79052	4.1355	4.81844	5.26762	4.3629	0	0	0
57	2019	5.39612	-2.93362	4.42647	4.87787	5.35495	4.42657	0	0	0
57	2020	5.4034	-2.74939	4.78749	4.93342	5.43526	4.16236	0	0	0
58	2011	5.3711	-1.53864	4.44154	3.56459	5.3136	2.70849	0	1	0
58	2012	5.3698	-1.75055	4.60517	3.67613	5.80208	1.87901	0	1	0
58	2013	5.37338	-1.54195	4.70048	3.88276	5.96632	2.13087	0	1	0
58	2014	5.41929	-1.9234	4.70048	3.89251	5.53572	2.26198	0	1	0
58	2015	5.42614	-2.04941	4.58251	3.8981	5.79109	1.97312	1	1	1
58	2016	5.43986	-1.85422	5.07517	3.8668	6.18811	1.89098	1	1	1
58	2017	5.45647	-1.87391	5.07517	3.85445	6.47154	2.68658	1	1	1
58	2018	5.45284	-2.09123	5.19296	3.84089	6.69212	3.06973	1	1	1
58	2019	5.44068	-2.32783	5.24702	3.82789	6.87274	3.00339	1	1	1
58	2020	5.42838	-2.39294	5.34711	3.81473	7.02566	3.18698	1	1	1
59	2011	5.37458	-2.25477	4.16048	4.70424	5.40377	1.79414	0	0	0
59	2012	5.37278	-1.99136	4.38619	4.72703	5.61888	2.07029	0	0	0
59	2013	5.37708	-2.33589	4.46002	4.74923	5.82165	2.13628	0	0	0
59	2014	5.38473	-2.44063	4.51416	5.07695	5.94861	2.20354	0	0	0
59	2015	5.39121	-2.57894	4.60517	4.8922	6.01518	1.72472	0	0	0
59	2016	5.39544	-2.38293	4.70048	4.82541	5.94688	1.35104	0	0	0
59	2017	5.42142	-2.24883	4.86754	4.82719	5.87357	1.12523	0	0	0
59	2018	5.44669	-2.54924	5.07517	4.91657	5.79446	1.29157	0	0	0
59	2019	5.44531	-2.84661	5.01063	5.00328	5.70854	1.25671	0	0	0
59	2020	5.44393	-2.79043	5.01063	5.08297	5.61455	1.18735	0	0	0
60	2011	5.39026	-2.03805	4.24278	3.68901	5.87854	3.23211	0	0	0
60	2012	5.4149	-2.19898	4.45046	4.09737	6.15529	2.3382	0	0	0
60	2013	5.42301	-2.15451	4.52112	4.00874	6.24212	2.65413	0	0	0
60	2014	5.42724	-2.43162	4.57238	4.08655	6.32669	2.76667	0	0	0
60	2015	5.43612	-2.4926	4.78749	4.08496	6.4511	2.79143	0	0	0
60	2016	5.45353	-2.269	4.78749	4.10705	6.57593	2.55127	0	0	0
60	2017	5.47084	-2.14042	4.94164	4.12956	6.68689	2.7262	0	0	0
60	2018	5.48782	-2.33298	5.01063	4.15271	6.78676	2.87534	0	0	0
60	2019	5.48422	-2.59539	4.78749	4.17514	6.87756	2.98088	0	0	0
60	2020	5.4806	-2.56648	4.86754	4.19691	6.96079	2.99288	0	0	0
61	2011	5.42054	-2.06042	4.52682	3.35234	4.8989	3.405	0	0	0
61	2012	5.41907	-2.14649	4.41464	3.43212	5.04279	3.16428	0	0	0
61	2013	5.42442	-2.11345	3.77635	3.40142	5.16763	3.16165	0	0	0
61	2014	5.43534	-2.19882	3.77635	3.52005	5.06748	3.19321	0	0	0
61	2015	5.43756	-2.45319	3.66036	3.52702	4.59394	3.47711	0	0	0
61	2016	5.44454	-2.49874	3.65475	4.33448	4.47344	3.44709	0	0	0
61	2017	5.41183	-2.21046	3.64159	4.15759	4.33641	2.60766	0	0	0
61	2018	5.42636	-2.53317	4.02969	4.13883	4.17756	3.00647	0	0	0
61	2019	5.43647	-2.83801	3.95601	4.02102	3.98863	3.21283	0	0	0
61	2020	5.44648	-2.85948	3.96976	3.88729	3.75549	3.48706	0	0	0
62	2011	5.38381	-2.08568	4.4596	5.10513	5.6789	4.13864	0	1	0
62	2012	5.38688	-2.62593	4.86754	5.16039	6.00205	2.66914	0	1	0
62	2013	5.39767	-2.64476	5.01063	4.94088	6.03562	2.99639	0	1	0
62	2014	5.40847	-2.85569	5.1358	4.97068	6.52976	2.80229	0	1	0
62	2015	5.41592	-2.87439	5.29832	5.00346	6.51918	3.17909	0	1	0
62	2016	5.43062	-2.87149	5.39363	5.09288	6.76217	3.17797	1	1	1
62	2017	5.46497	-2.55361	5.29832	5.09351	6.95751	3.04895	1	1	1
62	2018	5.49819	-2.44865	5.24702	5.07763	7.12085	3.45154	1	1	1
62	2019	5.50154	-2.75439	5.07517	5.05904	7.26123	3.37947	1	1	1
62	2020	5.50488	-2.64235	5.29832	5.0404	7.3843	3.53603	1	1	1
63	2011	5.34425	-2.47802	3.19659	3.96674	5.41726	0.885304	0	0	0
63	2012	5.34758	-2.68736	3.53533	3.89246	5.65328	1.51473	0	0	0
63	2013	5.34701	-2.87876	3.69184	3.91452	5.52428	1.4771	0	0	0
63	2014	5.3635	-2.68087	3.88401	3.91023	5.70258	1.64522	0	0	0
63	2015	5.37356	-3.10215	4.04943	4.05616	5.90373	1.38325	0	0	0
63	2016	5.37602	-3.07455	4.4721	4.21102	5.97374	0.762944	0	0	0
63	2017	5.39603	-2.46648	4.59872	4.3478	6.03916	0.502186	0	0	0
63	2018	5.41561	-2.6406	4.60517	4.46715	6.10057	1.04436	0	0	0
63	2019	5.42208	-2.91534	4.20333	4.57375	6.15842	1.2498	0	0	0
63	2020	5.42851	-2.833	4.33773	4.66896	6.21311	1.43728	0	0	0
64	2011	5.37092	-1.64889	3.98416	3.68643	5.99681	2.3515	0	0	0
64	2012	5.36775	-2.47987	4.19841	3.72295	6.1819	2.45419	0	0	0
64	2013	5.38326	-2.16013	4.28954	3.77404	6.39457	1.90665	0	0	0
64	2014	5.39726	-2.44097	4.35468	3.82421	6.09022	2.00579	0	0	0
64	2015	5.40636	-2.36507	4.48972	3.85962	6.2395	1.8911	0	0	0
64	2016	5.4061	-2.27097	4.43466	3.92155	6.38293	1.74443	0	0	0
64	2017	5.44181	-2.18096	4.58557	3.95809	6.50835	2.2301	0	0	0
64	2018	5.43704	-2.64616	4.56909	3.97441	6.61978	2.17145	0	0	0
64	2019	5.44846	-2.84809	4.60517	3.98993	6.72003	2.14499	0	0	0
64	2020	5.45976	-2.88806	4.78749	4.00515	6.81114	2.15979	0	0	0
65	2011	5.30524	-2.57395	2.52914	3.53655	4.41896	1.14426	0	1	0
65	2012	5.31242	-2.88384	3.07003	3.58429	4.58386	1.82362	0	1	0
65	2013	5.31841	-2.95065	3.53133	3.65647	4.76471	1.84113	0	1	0
65	2014	5.33015	-3.10518	4.1613	3.69285	5.6195	1.54185	0	1	0
65	2015	5.33879	-3.11873	4.30817	3.73098	5.98447	1.55261	1	1	1
65	2016	5.37347	-3.08115	4.43344	3.74347	6.11465	1.63979	1	1	1
65	2017	5.39653	-2.64454	4.54076	3.76463	6.22982	0.775077	1	1	1
65	2018	5.41907	-2.85589	4.54952	3.82312	6.33309	0.104963	1	1	1
65	2019	5.44488	-3.59839	4.60317	3.87945	6.42668	1.0553	1	1	1
65	2020	5.47004	-3.55521	4.70048	3.9324	6.51226	1.57624	1	1	1
66	2011	5.38925	-2.17796	2.9169	3.56346	4.93531	4.17391	0	0	0
66	2012	5.3973	-2.31528	2.91737	3.68423	5.19353	3.91147	0	0	0
66	2013	5.39952	-2.11233	3.00297	4.48642	5.39288	3.61212	0	0	0
66	2014	5.41983	-2.35837	3.13191	4.40312	5.53131	3.96798	0	0	0
66	2015	5.43669	-2.30911	3.30234	4.59588	5.6447	3.77754	0	0	0
66	2016	5.44116	-1.97575	3.40303	4.64527	5.68658	3.50047	0	0	0
66	2017	5.44777	-1.79058	4.06219	4.69163	5.72678	3.48847	0	0	0
66	2018	5.4522	-2.69799	4.11411	4.73679	5.76543	3.33103	0	0	0
66	2019	5.454	-2.62986	4.22619	4.78161	5.80264	3.23684	0	0	0
66	2020	5.45579	-2.40429	3.56128	4.82431	5.83851	3.13627	0	0	0
67	2011	5.36518	-2.37646	4.07951	4.21375	5.0288	3.96306	0	0	0
67	2012	5.36817	-2.56083	4.22337	4.23115	5.40454	3.93275	0	0	0
67	2013	5.37463	-2.62089	4.1444	4.19226	5.40412	3.73773	0	0	0
67	2014	5.39108	-3.12602	3.04549	4.16437	5.6641	3.7255	0	0	0
67	2015	5.41071	-2.89297	3.26714	4.17307	5.71838	3.81523	0	0	0
67	2016	5.41983	-2.61005	4.07116	4.20123	5.83892	3.55966	0	0	0
67	2017	5.44962	-2.55001	4.59944	4.22551	5.94648	3.47141	0	0	0
67	2018	5.49856	-2.75221	4.70048	4.25022	6.04359	3.66385	0	0	0
67	2019	5.45528	-3.01317	4.86754	4.27446	6.13209	3.70713	0	0	0
67	2020	5.44799	-2.91885	5.39363	4.29799	6.2134	3.16267	0	0	0
68	2011	5.39404	-2.27318	4.70048	4.2067	6.39755	3.09796	0	0	0
68	2012	5.39816	-2.52014	4.78749	4.19678	6.44801	3.62778	0	0	0
68	2013	5.40654	-2.50541	4.70048	4.50283	6.58084	3.36096	0	0	0
68	2014	5.41035	-2.69688	4.78749	4.13868	6.72017	3.3372	0	0	0
68	2015	5.42592	-2.84552	5.01063	4.12733	6.43816	3.3025	0	0	0
68	2016	5.42829	-2.53578	5.48064	4.1018	7.37915	2.60386	0	0	0
68	2017	5.45549	-2.4634	5.52146	4.14944	7.85523	2.51729	0	0	0
68	2018	5.49183	-2.76658	5.59842	4.19489	8.17643	2.33592	0	0	0
68	2019	5.46286	-2.87903	5.70378	4.23771	8.41917	2.57056	0	0	0
68	2020	5.45031	-2.74016	5.82895	4.27859	8.61434	2.72626	0	0	0
69	2011	5.35143	-2.67871	3.84004	3.73047	4.45664	4.13517	0	0	0
69	2012	5.35734	-2.97959	3.96438	3.65086	4.7771	2.50121	0	0	0
69	2013	5.37597	-2.95334	4.30059	3.62824	5.1098	2.54472	0	0	0
69	2014	5.38811	-3.19865	4.36582	3.64192	5.39331	2.63556	0	0	0
69	2015	5.39458	-3.19847	4.28036	3.66036	5.4413	2.89143	0	0	0
69	2016	5.40155	-2.95177	4.39457	3.68621	5.55079	3.12849	0	0	0
69	2017	5.42358	-2.7869	4.34084	3.73997	5.64945	3.23347	0	0	0
69	2018	5.44514	-3.10029	4.70048	3.79821	5.73926	3.69064	0	0	0
69	2019	5.47956	-3.41877	4.78749	3.86193	5.82166	4.17114	0	0	0
69	2020	5.51282	-3.09042	4.78749	3.92293	5.89778	4.47277	0	0	0
70	2011	5.39376	-2.25436	4.30573	3.80093	5.67877	4.22264	0	0	0
70	2012	5.39984	-2.4011	4.4122	3.8113	5.78301	3.14384	0	0	0
70	2013	5.40578	-2.38631	4.59529	3.84278	5.85989	3.57903	0	0	0
70	2014	5.41218	-2.60003	3.94269	3.9311	6.27647	3.75712	0	0	0
70	2015	5.41969	-2.56967	4.70048	3.94566	6.45801	3.84903	0	0	0
70	2016	5.43075	-2.62759	4.78749	4.0198	6.49818	3.28432	0	0	0
70	2017	5.45185	-2.37005	3.79708	4.08135	6.53679	3.26079	0	0	0
70	2018	5.47252	-2.49507	3.93629	4.14044	6.57397	3.73905	0	0	0
70	2019	5.48898	-2.78409	4.1272	4.19645	6.60981	3.80224	0	0	0
70	2020	5.50517	-2.72511	4.2434	4.24926	6.64442	3.81985	0	0	0
71	2011	5.45856	-1.47877	4.32508	2.9602	6.32834	1.93677	0	1	0
71	2012	5.45758	-1.74237	4.38381	2.9549	6.40532	1.54144	0	1	0
71	2013	5.46027	-1.51114	5.29832	3.05258	6.4768	1.10872	0	1	0
71	2014	5.46798	-1.74598	4.70048	3.33693	6.48862	2.02141	0	1	0
71	2015	5.47449	-2.34147	5.24702	3.36107	6.20008	1.5277	1	1	1
71	2016	5.47818	-1.95658	5.19296	3.65935	6.31374	1.46211	1	1	1
71	2017	5.4961	-1.87083	5.19296	3.79007	6.41579	2.43144	1	1	1
71	2018	5.48662	-2.13284	5.34711	3.90604	6.50839	0.0364283	1	1	1
71	2019	5.46001	-2.17649	5.52146	4.00926	6.59313	-0.335473	1	1	1
71	2020	5.43267	-2.16728	4.57625	4.10204	6.67125	-0.90312	1	1	1
72	2011	5.3757	-1.97065	4.03766	4.6924	5.79563	2.03592	0	1	0
72	2012	5.37175	-2.028	4.13809	4.78416	6.09299	1.36937	0	1	0
72	2013	5.37375	-1.89483	4.26049	4.82098	6.34069	1.4456	0	1	0
72	2014	5.38017	-2.05421	4.32565	4.94008	6.53245	1.49051	0	1	0
72	2015	5.38889	-2.14628	4.44112	4.96969	6.69235	1.47413	0	1	0
72	2016	5.3988	-1.71432	4.60517	5.09257	6.74906	1.44619	1	1	1
72	2017	5.41681	-1.86098	4.78749	5.20081	6.80273	1.27072	1	1	1
72	2018	5.43446	-2.03165	4.78749	5.30406	6.85367	1.45584	1	1	1
72	2019	5.45579	-2.23947	4.86754	5.41508	6.90213	1.41227	1	1	1
72	2020	5.47667	-2.21721	4.86754	5.51829	6.94835	1.61424	1	1	1
73	2011	5.40029	-1.97632	3.37053	3.57235	4.65569	0.466127	0	0	0
73	2012	5.39843	-2.18812	3.60922	3.48102	5.20097	-1.34513	0	0	0
73	2013	5.39226	-2.09892	3.68949	3.68018	5.45559	-1.3293	0	0	0
73	2014	5.40753	-2.20602	3.76851	3.35258	5.68876	-1.08407	0	0	0
73	2015	5.42517	-2.21539	3.87883	3.57053	5.83328	-0.760394	0	0	0
73	2016	5.44988	-2.06717	3.98244	3.98617	5.91322	-0.630973	0	0	0
73	2017	5.46658	-2.29106	4.14359	4.2959	5.98724	-0.370995	0	0	0
73	2018	5.4877	-2.32836	4.21321	4.55869	6.05616	0.0100295	0	0	0
73	2019	5.51319	-2.39294	4.25771	4.77306	6.12064	0.193031	0	0	0
73	2020	5.53962	-2.34857	4.28381	4.95952	6.18121	0.328865	0	0	0
74	2011	5.40015	-1.68394	3.99432	5.96294	5.59645	4.34337	0	1	0
74	2012	5.4061	-1.71867	4.33336	6.02456	6.00127	3.94013	0	1	0
74	2013	5.41316	-1.65845	4.38119	6.09216	6.20049	3.67906	0	1	0
74	2014	5.41708	-1.82157	4.3913	6.1319	6.3861	4.10776	0	1	0
74	2015	5.42886	-1.88756	4.4391	6.17496	6.76969	3.80413	1	1	1
74	2016	5.43921	-2.5143	4.70048	5.42209	6.89123	3.63621	1	1	1
74	2017	5.41231	-1.90872	4.78749	5.43363	6.9996	3.55512	1	1	1
74	2018	5.45348	-2.39915	4.70048	5.43626	7.09736	3.75853	1	1	1
74	2019	5.49191	-2.68309	4.86754	5.44439	7.1864	4.12096	1	1	1
74	2020	5.52891	-2.58392	4.94164	5.45235	7.26816	4.23286	1	1	1
75	2011	5.41196	-1.99285	4.01928	4.51576	5.17181	0.593791	0	0	0
75	2012	5.41432	-2.22537	4.12316	4.50658	5.39656	2.75029	0	0	0
75	2013	5.4227	-2.07263	4.26706	4.55984	5.65163	3.04238	0	0	0
75	2014	5.45061	-2.29614	4.31774	4.795	5.75325	2.88628	0	0	0
75	2015	5.47713	-2.34307	4.21729	4.75313	5.8872	2.46627	0	0	0
75	2016	5.47822	-2.17871	4.20707	4.70943	6.02437	0.96489	0	0	0
75	2017	5.47491	-2.00132	4.43983	4.66279	6.14497	0.269966	0	0	0
75	2018	5.47252	-2.38749	4.60517	4.61627	6.25258	0.549202	0	0	0
75	2019	5.48255	-2.44914	5.1358	4.56881	6.34973	0.276191	0	0	0
75	2020	5.49249	-2.44138	5.29832	4.51928	6.43827	0.57532	0	0	0
76	2011	5.34582	-1.88119	4.49837	5.52228	5.23875	2.03335	0	0	0
76	2012	5.34477	-1.89013	4.53331	5.47667	5.76909	1.50128	0	0	0
76	2013	5.34849	-1.83132	4.70048	5.4773	5.91801	1.73712	0	0	0
76	2014	5.37481	-1.97404	4.70048	5.52965	6.04761	1.81498	0	0	0
76	2015	5.37884	-2.15237	4.22611	5.45666	6.16232	2.09793	0	0	0
76	2016	5.41859	-2.2303	4.22871	5.37141	6.26522	2.33105	0	0	0
76	2017	5.43873	-2.11416	4.31961	5.22941	6.35851	2.11291	0	0	0
76	2018	5.43669	-2.43107	4.46709	5.1794	6.44383	2.36106	0	0	0
76	2019	5.4379	-2.7457	4.57507	5.06959	6.52245	2.16447	0	0	0
76	2020	5.43912	-2.83967	4.70048	4.94412	6.59533	1.99218	0	0	0
77	2011	5.46958	-1.66403	3.84349	4.35661	5.28738	0.867647	0	1	0
77	2012	5.47261	-1.78132	4.05145	4.46586	5.10484	1.69445	0	1	0
77	2013	5.47621	-1.63716	4.02291	4.49028	5.55852	1.36427	0	1	0
77	2014	5.48807	-1.84494	4.01744	4.59507	5.45158	1.28318	0	1	0
77	2015	5.50874	-1.93417	4.1451	4.58662	5.56687	1.13417	0	1	0
77	2016	5.51601	-1.7199	4.07276	4.6236	5.44752	1.15326	1	1	1
77	2017	5.51882	-1.86812	4.19226	4.65906	5.31197	0.659714	1	1	1
77	2018	5.52174	-1.78555	4.36903	4.6928	5.15512	0.335057	1	1	1
77	2019	5.52621	-1.58295	4.36825	4.72689	4.96901	0.770168	1	1	1
77	2020	5.53066	-1.2804	4.54884	4.75971	4.74015	1.00424	1	1	1
78	2011	5.34849	-1.99424	2.19937	5.55775	3.73899	1.09132	0	1	0
78	2012	5.35176	-1.96067	3.00066	5.59727	4.51566	0.26457	0	1	0
78	2013	5.35781	-2.12456	3.88019	5.62312	4.34328	0.461776	0	1	0
78	2014	5.3663	-2.20001	4.29266	5.65878	4.68364	0.829953	0	1	0
78	2015	5.37194	-2.26855	3.6287	5.70479	4.87095	0.854245	0	1	0
78	2016	5.38683	-2.08958	3.37443	5.74679	4.92256	0.831286	1	1	1
78	2017	5.40506	-2.08008	3.308	5.776	4.97164	0.251933	1	1	1
78	2018	5.42292	-1.86228	3.28022	5.81021	5.01842	0.484769	1	1	1
78	2019	5.45168	-1.77081	3.32811	5.84397	5.06311	0.882242	1	1	1
78	2020	5.47964	-1.44994	3.53715	5.87658	5.10588	1.20318	1	1	1
79	2011	5.46966	-1.61663	5.07517	4.66872	6.38882	3.07182	0	1	0
79	2012	5.46607	-1.82561	5.29832	4.64348	6.57297	3.27273	0	1	0
79	2013	5.46755	-1.78741	5.39363	4.67526	6.70826	3.01411	0	1	0
79	2014	5.47412	-2.05697	5.43808	4.62047	6.63591	3.29187	0	1	0
79	2015	5.48534	-2.20475	5.07517	4.58439	6.4639	3.24935	1	1	1
79	2016	5.52338	-2.14417	5.1358	4.5494	6.25604	3.17459	1	1	1
79	2017	5.50663	-2.13381	5.19296	4.54336	5.99331	3.04383	1	1	1
79	2018	5.51206	-2.31502	5.19296	4.45825	5.63595	3.4061	1	1	1
79	2019	5.50248	-2.51219	5.39363	4.39494	5.07464	3.4645	1	1	1
79	2020	5.49282	-2.50465	5.39363	4.32785	3.67639	3.49813	1	1	1
80	2011	5.43704	-1.86798	4.13199	4.77291	5.21352	3.73303	0	0	0
80	2012	5.44216	-1.9492	4.25441	4.76379	5.3998	3.24046	0	0	0
80	2013	5.44501	-1.95008	4.32039	4.84077	5.60897	3.22923	0	0	0
80	2014	5.45617	-1.69235	4.46856	4.83944	5.72874	3.29818	0	0	0
80	2015	5.46443	-1.83048	4.86754	4.87796	5.55966	3.27555	0	0	0
80	2016	5.46315	-1.73026	4.70048	4.8834	5.50008	3.24627	0	0	0
80	2017	5.47885	-1.62302	4.86754	4.88923	5.43673	3.20611	0	0	0
80	2018	5.4943	-1.91946	4.86754	4.8965	5.36909	3.13487	0	0	0
80	2019	5.4806	-2.12577	5.07517	4.89886	5.29655	3.3303	0	0	0
80	2020	5.46671	-2.15921	4.18577	4.90118	5.21832	3.46081	0	0	0
81	2011	5.39472	-1.91843	4.30976	5.34844	6.24317	3.56898	0	1	0
81	2012	5.40236	-1.98727	4.70048	5.4257	6.69241	3.50958	0	1	0
81	2013	5.40807	-1.9557	4.70048	5.43971	6.74476	3.3291	0	1	0
81	2014	5.42098	-2.13433	4.50764	5.49292	6.80716	3.30571	0	1	0
81	2015	5.44544	-2.28653	4.60517	5.51502	6.96036	3.08374	0	1	0
81	2016	5.45267	-2.0943	5.34711	5.46384	7.03276	3.00673	1	1	1
81	2017	5.43977	-1.9663	4.70048	5.40552	7.10026	3.00961	1	1	1
81	2018	5.46954	-2.03557	4.70048	5.34075	7.1635	3.24056	1	1	1
81	2019	5.48947	-2.23837	4.78749	5.27853	7.22297	3.3852	1	1	1
81	2020	5.50902	-2.25304	4.86754	5.21357	7.27911	3.51797	1	1	1
82	2011	5.33223	-2.13133	3.80803	4.15637	5.3713	1.85967	0	0	0
82	2012	5.33864	-2.33415	3.92583	4.19301	5.54653	1.28748	0	0	0
82	2013	5.34066	-2.33436	3.87526	4.19731	5.73971	1.33744	0	0	0
82	2014	5.36612	-2.33728	4.00673	4.26506	5.89194	1.62013	0	0	0
82	2015	5.38197	-2.49775	4.25371	4.32493	6.04185	1.74967	0	0	0
82	2016	5.38784	-2.37941	4.23844	4.45105	6.19766	1.74323	0	0	0
82	2017	5.39699	-2.2836	4.28111	4.58618	6.33243	1.37907	0	0	0
82	2018	5.40605	-2.44983	4.36552	4.70509	6.45117	1.78441	0	0	0
82	2019	5.42508	-2.54159	4.451	4.81171	6.5573	1.88767	0	0	0
82	2020	5.44376	-2.4478	4.58606	4.90758	6.65324	2.06127	0	0	0
83	2011	5.27791	-1.78384	3.81108	3.94173	4.74639	1.64663	0	0	0
83	2012	5.26925	-2.01338	4.04318	4.11247	5.06184	1.17928	0	0	0
83	2013	5.28178	-1.37417	3.90917	3.9802	4.90368	1.43583	0	0	0
83	2014	5.28331	-2.21169	3.85081	2.84836	4.20136	1.35634	0	0	0
83	2015	5.29702	-2.26209	4.05999	3.038	4.17819	1.87418	0	0	0
83	2016	5.30594	-2.14039	4.29659	3.06122	4.31356	2.34868	0	0	0
83	2017	5.32408	-2.18774	4.30422	3.08969	4.43277	1.29918	0	0	0
83	2018	5.3347	-2.39052	4.31808	3.09055	4.53927	1.6175	0	0	0
83	2019	5.36209	-2.38751	4.5271	3.0973	4.63552	2.34012	0	0	0
83	2020	5.38875	-2.41956	4.45468	3.1042	4.72331	2.82177	0	0	0
84	2011	5.43834	-1.50208	3.91422	4.79745	5.30937	3.34918	0	1	0
84	2012	5.44203	-1.77097	4.2583	4.85004	5.48214	2.72153	0	1	0
84	2013	5.44523	-1.69066	4.31107	4.93858	5.63809	3.02133	0	1	0
84	2014	5.44799	-2.14444	4.38774	5.03513	5.68139	3.06719	0	1	0
84	2015	5.47793	-2.28467	4.43815	5.08409	5.6326	3.12649	0	1	0
84	2016	5.48716	-2.21443	4.51523	5.09719	5.66016	2.69002	1	1	1
84	2017	5.50562	-2.02459	4.60283	5.10994	5.68697	2.71607	1	1	1
84	2018	5.51472	-2.14099	4.56306	5.11006	5.71309	2.98386	1	1	1
84	2019	5.52262	-2.30719	4.60517	5.11636	5.73854	3.00169	1	1	1
84	2020	5.53046	-2.26347	4.60517	5.1225	5.76335	3.1594	1	1	1
85	2011	5.3882	-1.58263	3.85408	4.02501	5.78948	3.9227	0	0	0
85	2012	5.3908	-1.74155	4.09211	4.10351	5.93276	3.35557	0	0	0
85	2013	5.40344	-1.66686	4.26877	4.16348	6.17542	3.65935	0	0	0
85	2014	5.40623	-1.76847	4.27495	4.19269	6.6391	3.48711	0	0	0
85	2015	5.41298	-1.89558	4.78749	4.22501	6.74305	3.36921	0	0	0
85	2016	5.41792	-1.60863	4.78749	4.22842	6.91038	3.23701	0	0	0
85	2017	5.43171	-1.46182	4.86754	4.23553	7.05369	3.175	0	0	0
85	2018	5.44527	-1.87498	4.86754	4.24633	7.17901	3.20808	0	0	0
85	2019	5.45099	-2.04464	5.01063	4.25701	7.29036	3.2181	0	0	0
85	2020	5.45669	-2.00361	4.94164	4.26758	7.39055	3.20991	0	0	0
